# Supplementary material for: Enhanced Adsorption of Methyl Orange from Aqueous Phase Using Chitosan–Palmer Amaranth Biochar Composite Microspheres
Source: Molecules. 2024 Apr 18;29(8):1836. doi: 10.3390/molecules29081836 (PMC11054346; doi:10.3390/molecules29081836)
Supplement: Supplementary file 1 [file molecules-29-01836-s001.zip]

Archive with 1 entries (1 files):
- molecules-2963960-supplementary.pdf
